# Supplementary material for: FGL2 promotes tumour growth and attenuates infiltration of activated immune cells in melanoma and ovarian cancer models
Source: Sci Rep. 2024 Jan 8;14:787. doi: 10.1038/s41598-024-51217-1 (PMC10774293; doi:10.1038/s41598-024-51217-1)
Supplement: Supplementary file 4 — Supplementary Table S1. [file 41598_2024_51217_MOESM4_ESM.xlsx]

## Sheet: Sheet1
Supplemental Table 1: Non-cancer and ovarian cancer ascites patient characteristics
	Study ID	Date enrolled	Diagnosis	M/F/O
Non-cancer ascites (Protocol #: 20210799-01H)	ACB-002	2022-02-09	Non cirrhotic portal hypertension (idiopathic)	F
	ACB-003	2022-02-11	Alcohol cirrhosis	M
	ACB-004	2022-02-14	Likely alcohol decompensated cirrhosis	F
	ACB-005	2022-02-28	Alcohol cirrhosis	M
	ACB-006	2022-03-02	Alcohol cirrhosis	F
	ACB-007	2022-03-04	Nonalcoholic Steatohepatitis (NASH)	F
	ACB-008	2022-03-04	Cirrhosis due to congestive hepatopathy	F
	hA1	NA	Cirrhosis	Unknown
	hA2	NA	Cirrhosis	Unknown
Ovarian Cancer Ascites (Protocol #: 1999540-01H)	2191	Mar.10.17	High Grade Serous	F
	2261	Jul.24.18	High Grade Serous	F
	2219	Sept.28.17	High Grade Serous	F
	2166b	Mar.2.17	High Grade Serous	F
	2158	Aprl.8.16	High Grade Serous	F
	1947	Jan.14.09	High Grade Serous	F
	2172a	Jul.8.16	High Grade Serous	F
	1927	April.4.07	High Grade Serous	F
	1413	June.21.06	High Grade Serous	F
	1940	July.2.08	High Grade Serous	F
	1359	Sept.24.04	High Grade Serous	F
	2301	Feb.6.20	High Grade Serous	F
	2272	Nov.16.18	High Grade Serous	F
	2161	May.3.16	High Grade Serous	F
	2217	Aug.20.17	High Grade Serous	F
	2170a	Jan.16.16	High Grade Serous	F
	2166	June.2.16	High Grade Serous	F
	2141	Dec.17.15	High Grade Serous	F
	2162	May.6.16	High Grade Serous	F
	2302	Feb.13.20	High Grade Serous	F
	2177	Aug.12.16	High Grade Serous	F
	2221	Sept.28.17	High Grade Serous	F
